# Supplementary material for: Outbreak of Leptospira borgpetersenii Serogroup Sejroe Infection in Kennel: The Role of Dogs as Sentinel in Specific Environments
Source: Int J Environ Res Public Health. 2022 Mar 25;19(7):3906. doi: 10.3390/ijerph19073906 (PMC8997430; doi:10.3390/ijerph19073906)
Supplement: Supplementary file 1 [file ijerph-19-03906-s001.zip]

Archive with 1 entries (1 files):
- ijerph-1633085-supplementary.pdf
